# Supplementary material for: Genome Dynamics and Temperature Adaptation During Experimental Evolution of Obligate Intracellular Bacteria
Source: Genome Biol Evol. 2023 Jul 29;15(8):evad139. doi: 10.1093/gbe/evad139 (PMC10402869; doi:10.1093/gbe/evad139)
Supplement: evad139_Supplementary_Data [file evad139_supplementary_data.zip]

Archive with 4 entries (4 files):
- Table_S2.xlsx
- Table_S3.xlsx
- GBE_Herrera_Supplementary_figures.docx
- Table_S1.xlsx
