# Supplementary material for: Genome Dynamics and Temperature Adaptation During Experimental Evolution of Obligate Intracellular Bacteria
Source: Genome Biol Evol. 2023 Jul 29;15(8):evad139. doi: 10.1093/gbe/evad139 (PMC10402869; doi:10.1093/gbe/evad139)
Supplement: evad139_Supplementary_Data [file evad139_supplementary_data.zip › Table_S2.xlsx]

## Sheet: Sheet1
Table S2: Summary of all genes affected by at least two qualifying mutations across both treatments at the final time point.
NCBI locus tag	Old locus tag	Gene name	Number of reps	Which treatment?	RefSeq function	eggNOG functional category	eggNOG description
PC_RS06415	pc1333		5	30	ABC transporter ATP-binding protein	V	ABC transporter, ATP-binding protein
PC_RS02320	pc0476	ptsI	4	20/30	phosphoenolpyruvate-protein phosphotransferase (PTS enzyme I)	G	General component of the phosphoenolpyruvate-dependent sugar phosphotransferase system (sugar PTS).
PC_RS02570	pc0536		4	30	hypothetical protein
PC_RS05215	pc1082	dnaA2	3	20/30	chromosome replication initiator DnaA	L	it binds specifically double-stranded DNA at a 9 bp consensus (dnaA box) 5'-TTATC CA A CA A-3'.
PC_RS09030	pc1881	phoR	3	20/30	two-component sensor histidine kinase phoR	T	PAS fold
PC_RS05210	pc1081	yidC	3	20/30	inner membrane protein translocase component YidC	U	Required for the insertion, proper folding and complex formation of integral membrane proteins into the membrane.
PC_RS05050	pc1048	vacB	2	20/30	ribonuclease R	K	3'-5' exoribonuclease that releases 5'-nucleoside monophosphates and is involved in maturation of structured RNAs.
PC_RS02650	pc0553		2	20/30	hypothetical protein	R	haloacid dehalogenase-like hydrolase
PC_RS04155	pc0862		2	30	hypothetical protein	S
PC_RS05410	pc1120		2	30	HlyC/CorC family transporter	P	CBS domain protein
PC_RS07875	pc1645	pknD	2	30	serine/threonine protein kinase	T	Together with pkn1, may play a role in the specific interactions with host proteins during intracellular growth.
PC_RS02040	pc0418	rpsC	2	30	30S ribosomal protein S3	J	Binds the lower part of the 30S subunit head. Binds mRNA in the 70S ribosome, positioning it for translation.
PC_RS04415	pc0915	kefC	2	30	glutathione-regulated potassium-efflux system protein
PC_RS01330	pc0273	radA	2	30	DNA repair protein RadA	L	May play a role in the repair of endogenous alkylation damage.
PC_RS01205	pc0248		2	30	RNA methyltransferase	J	RNA methyltransferase
PC_RS07790	pc1628		2	30	hypothetical protein
