# Supplementary material for: Genome Dynamics and Temperature Adaptation During Experimental Evolution of Obligate Intracellular Bacteria
Source: Genome Biol Evol. 2023 Jul 29;15(8):evad139. doi: 10.1093/gbe/evad139 (PMC10402869; doi:10.1093/gbe/evad139)
Supplement: evad139_Supplementary_Data [file evad139_supplementary_data.zip › Table_S3.xlsx]

## Sheet: Sheet1
Table S3: Summary of all genes with known functional categories affected by mutations identified in the final sequenced time point across both temperatures.
NCBI locus tag	Old locus tag	Gene name	Which treatment?	RefSeq function	eggNOG functional category	eggNOG description
PC_RS01145	pc0236	dnaQ1	20	DNA polymerase III subunit epsilon	L	DNA polymerase III, epsilon chain
PC_RS02805	pc0586	NA	20	hypothetical protein	P	ABC transporter permease
PC_RS03460	pc0720	prpC	20	serine/threonine phosphatase	T	phosphatase
PC_RS03510	pc0729	NA	20	hypothetical protein	O
PC_RS05990	pc1243	miaA	20	tRNA (adenosine(37)-N6)-dimethylallyltransferase	J	Catalyzes the transfer of a dimethylallyl group onto the adenine at position 37 in tRNAs.
PC_RS07690	pc1605	rpmJ	20	50S ribosomal protein L36	J	50S ribosomal protein L36
PC_RS00115	pc0024	ahpC	30	thioredoxin peroxidase	O	Antioxidant, AhpC TSA family
PC_RS00150	pc0030	groEl1	30	molecular chaperone	O	Prevents misfolding and promotes the refolding and proper assembly of unfolded polypeptides generated under stress conditions.
PC_RS00480	pc0099	NA	30	putative inorganic phosphate transporter	P	putative phosphate permease
PC_RS01025	pc0209	rpsL	30	30S ribosomal protein S12	J	Interacts with and stabilizes bases of the 16S rRNA that are involved in tRNA selection in the A site and with the mRNA backbone.
PC_RS01205	pc0248	NA	30	putative RNA methyltransferase	J	putative RNA methyltransferase
PC_RS01210	pc0249	recJ	30	single-stranded-DNA-specific exonuclease	L	single-stranded-DNA-specific exonuclease
PC_RS01330	pc0273	radA	30	DNA repair protein RadA	O	May play a role in the repair of endogenous alkylation damage.
PC_RS01660	pc0339	rlmN1	30	50S rRNA methyltransferase	J	Radical SAM superfamily
PC_RS02040	pc0418	rpsC	30	30S ribosomal protein S3	J	Binds the lower part of the 30S subunit head. Binds mRNA in the 70S ribosome, positioning it for translation.
PC_RS02275	pc0468	dnaJ	30	molecular chaperone	O	ATP binding to DnaK triggers the release of the substrate protein, thus completing the reaction cycle.
PC_RS02310	pc0474	hprK	30	HPr kinase/phosphorylase	T	Catalyzes the ATP- as well as the pyrophosphate- dependent phosphorylation of a specific serine residue in HPr.
PC_RS02315	pc0475	ptsH1	30	phosphocarrier protein HPr	G	phosphocarrier protein hpr
PC_RS02380	pc0488	NA	30	hypothetical protein	L
PC_RS02640	pc0551	bepE	30	multidrug efflux RND transporter permease subunit	P	AcrB/AcrD/AcrF family
PC_RS02735	pc0572	nuoN	30	NADH-quinone oxidoreductase subunit N	C	NDH-1 shuttles electrons from NADH, via FMN and iron- sulfur (Fe-S) centers, to quinones in the respiratory chain.
PC_RS02845	pc0594	infA	30	translation initiation factor IF-1	J	however, it seems to stimulate more or less all the activities of the other two initiation factors, IF-2 and IF-3
PC_RS02900	pc0605	rpoC	30	DNA-directed RNA polymerase subunit beta'	K	DNA-dependent RNA polymerase catalyzes the transcription of DNA into RNA.
PC_RS02975	pc0621	xseA	30	exodeoxyribonuclease VII large subunit	L	Bidirectionally degrades single-stranded DNA into large acid-insoluble oligonucleotides.
PC_RS02980	pc0622	dagA1	30	amino acid transporter	E	Sodium alanine symporter family protein
PC_RS03015	pc0630	ypwA	30	carboxypeptidase M32	E	thermostable carboxypeptidase
PC_RS03035	pc0634	NA	30	hypothetical protein	V	HlyD family secretion protein
PC_RS03085	pc0644	rpsO	30	30S ribosomal protein S15	J	Binds directly to 16S rRNA where it helps nucleate assembly of the platform of the 30S subunit.
PC_RS03530	pc0734	NA	30	hypothetical protein	O
PC_RS03665	pc0764	rpsA	30	30S ribosomal protein S1	J	It is needed to translate mRNA with a short Shine-Dalgarno (SD) purine-rich sequence
PC_RS03670	pc0765	lysC	30	aspartate kinase	E	aspartate kinase
PC_RS04345	pc0901	htpX	30	peptidase	O	Peptidase family M48
PC_RS04415	pc0915	kefC2	30	glutathione-regulated potassium-efflux system protein	P
PC_RS05080	pc1055	NA	30	hypothetical protein	P	CorC_HlyC
PC_RS05320	pc1102	asd	30	aspartate-semialdehyde dehydrogenase	E	aspartate-semialdehyde dehydrogenase
PC_RS05410	NA	NA	30	hypothetical protein	P
PC_RS05575	pc1157	folB	30	dGTP pyrophosphohydrolase/dihydroneopterin aldolase	F	FolB
PC_RS05975	pc1240	glnA	30	glutamine synthetase	E	glutamine synthetase
PC_RS06050	pc1255	NA	30	eukaryotic stearoyl-CoA 9-desaturase	I	Fatty acid desaturase
PC_RS06290	pc1308	pcnB2	30	polynucleotide adenylyltransferase	J	polyA polymerase
PC_RS06300	pc1310	dpm1	30	glycosyltransferase	M	Glycosyl transferase family 2
PC_RS06415	pc1333	NA	30	ABC transporter ATP-binding protein	V	ABC transporter, ATP-binding protein
PC_RS06485	pc1348	RNR1	30	ribonucleoside-diphosphate reductase subunit alpha	F	Provides the precursors necessary for DNA synthesis.
PC_RS06590	pc1374	NA	30	helicase	L	helicase
PC_RS06865	pc1427	NA	30	hypothetical protein	L
PC_RS06880	pc1430	traC	30	type-IV secretion system protein	U
PC_RS07800	pc1630	cydA	30	cytochrome ubiquinol oxidase subunit I	C	cytochrome d ubiquinol oxidase, subunit
PC_RS07875	pc1645	pknD	30	serine/threonine protein kinase	T	May play a role in the specific interactions with host proteins during intracellular growth.
PC_RS07950	pc1663	menC	30	o-succinylbenzoate synthase	H	Mandelate racemase / muconate lactonizing enzyme, C-terminal domain
PC_RS07975	pc1668	atpD1	30	ATP synthase subunit beta	C	Produces ATP from ADP in the presence of a proton gradient across the membrane.
PC_RS08170	pc1706	recF	30	DNA replication and repair protein	L	it is required for DNA replication and normal SOS inducibility.
PC_RS08310	pc1735	NA	30	YggS family pyridoxal phosphate enzyme	F	Alanine racemase, N-terminal domain
PC_RS08400	pc1754	NA	30	hypothetical protein	Q	ABC transporter, periplasmic substrate-binding protein
PC_RS08435	pc1761	glgB	30	glycogen-branching enzyme	G	Catalyzes the formation of the alpha-1,6-glucosidic linkages in glycogen.
PC_RS08925	pc1861	NA	30	MFS transporter	G	Major Facilitator Superfamily
PC_RS09395	pc1957	NA	30	hypothetical protein	U
PC_RS09505	pc1982	NA	30	SAM-dependent methyltransferase	Q
PC_RS09585	pc1998	rumA	30	RNA methyltransferase	J
PC_RS09655	pc2012	ung	30	RNA methyltransferase	L	Excises uracil residues from the DNA
PC_RS09795	pc0318	plsC	30	1-acyl-sn-glycerol-3-phosphate acyltransferase	I	1-acyl-sn-glycerol-3-phosphate acyltransferase
PC_RS02320	pc0476	ptsI	20/30	phosphoenolpyruvate-protein phosphotransferase	G	General (non sugar-specific) component of the phosphoenolpyruvate-dependent sugar phosphotransferase system.
PC_RS05050	pc1048	rnr1	20/30	ribonuclease R	K	3'-5' exoribonuclease that releases 5'-nucleoside monophosphates and is involved in maturation of structured RNAs
PC_RS05210	pc1081	yidC	20/30	membrane protein insertase	U	Required for the insertion and or proper folding and or complex formation of integral membrane proteins into the membrane.
PC_RS05215	pc1082	dnaA2	20/30	Chromosomal replication initiator protein	L	it binds specifically double-stranded DNA at a 9 bp consensus (dnaA box) 5'-TTATC CA A CA A-3'.
PC_RS08765	NA	NA	20/30	hypothetical protein	T
PC_RS09030	pc1881	phoR	20/30	histidine kinase	T	PAS fold
