# Supplementary material for: Genome Dynamics and Temperature Adaptation During Experimental Evolution of Obligate Intracellular Bacteria
Source: Genome Biol Evol. 2023 Jul 29;15(8):evad139. doi: 10.1093/gbe/evad139 (PMC10402869; doi:10.1093/gbe/evad139)
Supplement: evad139_Supplementary_Data [file evad139_supplementary_data.zip › Table_S1.xlsx]

## Sheet: 20 °C
Table S1: Summary of all novel variants identified in the sequenced populations at every time point.
REPLICATE 1- core replicate
Ref	Alt	Old locus tag	NCBI locus tag	Gene name	RefSeq Description	blastp (1E-03)	Structural variant type	Variant effect	Position	95 gen (%)	190 gen (%)	255 gen (%)	350 gen (%)	415 gen (%)	510 gen (%)
G	A	NA	NA	wapA	tRNA nuclease	NA	SNP	nonsynonymous	653478	3.9	0	0	0	0	0
G	A	pc0560	PC_RS02675	nuoB	NADH-quinone oxidoreductase subunit B	NADH-quinone oxidoreductase subunit B	SNP	nonsynonymous	715618	0	10.97	0	0	0	0
C	T						SNP	intergenic	812921	0	2.45	0	0	0	0
T	C	pc0240	PC_RS01165	ntt3	ATPase AAA	NTP NDP exchange transporter	SNP	nonsynonymous	337660	0	0	3.13	0	0	0
G	T	pc0792	PC_RS03810	NA	hypothetical protein	aminotransferase class I II-fold pyridoxal phosphate-dependent enzyme	SNP	nonsynonymous	994356	0	0	2	0	0	0
G	A	pc1668	PC_RS07975	atpD1	ATP synthase subunit beta	F0F1 ATP synthase subunit beta	SNP	nonsynonymous	2031359	0	0	7.4	3.4	0	0
C	T	pc1576	PC_RS07550	suhB	inositol monophosphatase	inositol monophosphatase	SNP	nonsynonymous	1917324	0	0	0	0	4.6	0
T	C	pc0038	PC_RS00190	NA	hypothetical protein	leucine rich repeat	SNP	synonymous	58412	0	0	0	0	0	6.3
G	A	pc0038	PC_RS00190	NA	hypothetical protein	leucine rich repeat	SNP	nonsynonymous	58416	0	0	0	0	0	6.2
G	T	pc0038	PC_RS00190	NA	hypothetical protein	leucine rich repeat	SNP	nonsynonymous	58423	0	0	0	0	0	4.2
A	T	pc0038	PC_RS00190	NA	hypothetical protein	leucine rich repeat	SNP	nonsynonymous	58468	0	0	0	0	0	5
C	G	pc0476	PC_RS02320	ptsI	phosphoenolpyruvate-protein phosphotransferase	phosphoenolpyruvate-phosphotransferase	SNP	nonsynonymous	611200	0	0	0	0	0	11.5
C	G	pc0766	PC_RS03675	NA	hypothetical protein	hypothetical protein	SNP	nonsynonymous	967410	0	0	0	0	0	7.7
T	G	pc1048	PC_RS05050	rnr1	ribonuclease R	ribonuclease R	SNP	nonsynonymous	1268888	0	0	0	0	0	2.3
T	C	pc1710	PC_RS08190	yacL	hypothetical protein	TRAM domain-containing	SNP	nonsynonymous	2073482	0	0	0	0	0	9.2
T	C						SNP	intergenic	2094538	0	0	0	0	0	59.6
REPLICATE 2 - core replicate
Ref	Alt	Old locus tag	NCBI locus tag	Gene name	RefSeq Description	blastp (1E-03)	Structural variant type	Variant effect	Position	95 gen (%)	190 gen (%)	255 gen (%)	350 gen (%)	415 gen (%)	510 gen (%)
G	A	pc1323	PC_RS06365	NA	IS982 family transposase ISPasp2	IS982 family transposase	SNP	nonsynonymous	1599805	4	28.93	0	0	0	0
G	A						SNP	intergenic	767452	0	5.33	0	0	0	0
A	C	pc0476	PC_RS02320	ptsI	phosphoenolpyruvate-protein phosphotransferase	phosphoenolpyruvate-phosphotransferase	SNP	nonsynonymous	612530	0	0	0	3.3	59.4	21.1
T	G	pc1081	PC_RS05210	yidC	membrane protein insertase YidC	membrane insertase	SNP	potential promoter	1313898	0	0	0	98.5	92.1	91.3
T	C	pc0236	PC_RS01145	dnaQ1	DNA polymerase III subunit epsilon	DNA polymerase III subunit epsilon	SNP	nonsynonymous	333335	0	0	0	0	10.1	17.4
G	A	pc0553	PC_RS02650	NA	hypothetical protein	HAD family phosphatase	SNP	nonsynonymous	709386	0	0	0	0	7.4	5.5
C	T	pc1542	PC_RS07385	NA	hypothetical protein	hypothetical protein	SNP	nonsynonymous	1869220	0	0	0	0	6.9	0
T	C						SNP	intergenic	1635492	0	0	0	0	12.1	19.2
G	A	pc1605	PC_RS07690	rpmJ	50S ribosomal protein L36	50S ribosomal L36	SNP	potential promoter	1945311	0	0	0	0	2.3	2.9
G	A	pc0476	PC_RS02320	ptsI	phosphoenolpyruvate-protein phosphotransferase	phosphoenolpyruvate-phosphotransferase	SNP	nonsynonymous	612072	0	0	0	0	0	37.8
T	C	pc0476	PC_RS02320	ptsI	phosphoenolpyruvate-protein phosphotransferase	phosphoenolpyruvate-phosphotransferase	SNP	nonsynonymous	612538	0	0	0	0	0	2.7
C	A	pc0586	PC_RS02805	NA	hypothetical protein	ABC transporter permease substrate-binding	SNP	nonsynonymous	744269	0	0	0	0	0	2.3
T	C	pc0729	PC_RS03510	NA	hypothetical protein	hypothetical protein	SNP	nonsynonymous	908511	0	0	0	0	0	4.9
REPLICATE 3
Ref	Alt	Old locus tag	NCBI locus tag	Gene name	RefSeq Description	blastp (1E-03)	Structural variant type	Variant effect	Position	190 gen (%)	255 gen (%)	510 gen (%)
G	A	pc1692	PC_RS08100	NA	hypothetical protein	hypothetical protein	SNP	nonsynonymous	2053383	2.13	0	0
C	T	pc0133	PC_RS00645	NA	acylase	family hydrolase	SNP	nonsynonymous	203336	0	5.4	0
A	C	pc0766	PC_RS03675	NA	hypothetical protein	hypothetical protein	SNP	nonsynonymous	968523	0	0	64.7
A	G	pc1082	PC_RS05215	dnaA2	Chromosomal replication initiator protein DnaA 1	chromosomal replication initiator	SNP	nonsynonymous	1316957	0	0	3.2
C	T	pc1828	PC_RS08765	NA	hypothetical protein	Effector hopD2	SNP	nonsynonymous	2208847	0	0	16.3
A	G	pc1881	PC_RS09030	phoR	histidine kinase	sensor histidine kinase	SNP	nonsynonymous	2267802	0	0	8.6
REPLICATE 4 - core replicate
Ref	Alt	Old locus tag	NCBI locus tag	Gene name	RefSeq Description	blastp (1E-03)	Structural variant type	Variant effect	Position	190 gen (%)	255 gen (%)	350 gen (%)	415 gen (%)	510 gen (%)
A	T	pc0012	PC_RS00055	NA	hypothetical protein	hypothetical protein	SNP	nonsynonymous	23495	0	0	13	0	0
T	G	pc1081	PC_RS05210	yidC	membrane protein insertase YidC	membrane insertase	SNP	potential promoter	1313898	0	0	14.2	94.4	100
C	T						SNP	intergenic	2152118	0	0	5.2	0	0
G	T	pc0476	PC_RS02320	ptsI	phosphoenolpyruvate-protein phosphotransferase	phosphoenolpyruvate-phosphotransferase	SNP	nonsynonymous	612145	0	0	0	12.4	92.7
A	G	pc0720	PC_RS03460	prpC	serine/threonine phosphatase	Stp1 family PP2C-type Ser Thr phosphatase	SNP	nonsynonymous	897067	0	0	0	6.1	2.3
G	A	pc1082	PC_RS05215	dnaA2	Chromosomal replication initiator protein DnaA 1	chromosomal replication initiator	SNP	nonsynonymous	1317725	0	0	0	11.2	3
T	C	pc1243	PC_RS05990	miaA	tRNA (adenosine(37)-N6)-dimethylallyltransferase MiaA	tRNA (adenosine(37)-N6)-dimethylallyltransferase	SNP	potential promoter	1502635	0	0	0	0	4
C	CA	pc1081	PC_RS05210	yidC	membrane protein insertase YidC	membrane insertase	INS	frameshift	1316408	0	0	0	0	2.5
REPLICATE 5
Ref	Alt	Old locus tag	NCBI locus tag	Gene name	RefSeq Description	blastp (1E-03)	Structural variant type	Variant effect	Position	255 gen (%)	510 gen (%)
C	G	pc0264	PC_RS09775	NA	hypothetical protein	hypothetical protein	SNP	nonsynonymous	374746	0	2.2
T	G	pc0264	PC_RS09775	NA	hypothetical protein	hypothetical protein	SNP	nonsynonymous	374755	0	2.3
T	C						SNP	intergenic	1008114	0	49.6
REPLICATE 6
Ref	Alt	Old locus tag	NCBI locus tag	Gene name	RefSeq Description	blastp (1E-03)	Structural variant type	Variant effect	Position	255 gen (%)	510 gen (%)
T	C	pc1832	PC_RS10130	NA	hypothetical protein	BTB POZ domain-containing	SNP	nonsynonymous	2212726	0	5.9

## Sheet: 30 °C
REPLICATE 1 - core replicate
Ref	Alt	Old locus tag	NCBI locus tag	Gene name	RefSeq Description	blastp (1E-03)	Structural variant type	Variant effect	Position	95 gen (%)	190 gen (%)	255 gen (%)	350 gen (%)	415 gen (%)	510 gen (%)
C	T	pc1261	PC_RS06085	NA	zinc/iron-chelating domain-containing protein	family cysteine cluster	SNP	potential promoter	1526348	2.73	88.3	50.6	82.9	54.2	91.1
T	C	pc0264	PC_RS09775	NA	hypothetical protein	hypothetical protein	SNP	nonsynonymous	374829	0	0	3.33	0	0	0
A	G	pc0475	PC_RS02315	NA	phosphocarrier protein HPr	Phosphocarrier HPr	SNP	nonsynonymous	610989	0	0	45.87	12.4	20.5	9.4
C	T	pc1455	PC_RS10040	NA	hypothetical protein	hypothetical protein	SNP	nonsynonymous	1749919	0	0	12.53	0	0	0
G	A	pc1455	PC_RS10040	NA	hypothetical protein	hypothetical protein	SNP	nonsynonymous	1749927	0	0	11.3	0	0	0
G	A	pc1455	PC_RS10040	NA	hypothetical protein	hypothetical protein	SNP	synonymous	1749956	0	0	6.53	0	0	0
C	T	pc0424	PC_RS02070	rplE	50S ribosomal protein L5	50S ribosomal L5	SNP	synonymous	554893	0	0	0	5.4	0	0
G	A	pc1031	PC_RS09925	NA	hypothetical protein	BTB POZ domain-containing	SNP	nonsynonymous	1240186	0	0	0	5.4	0	0
A	G	pc1070	PC_RS05155	NA	hypothetical protein	DUF11 domain-containing	SNP	synonymous	1298847	0	0	0	5	0	0
G	A	pc1157	PC_RS05575	folB	dGTP pyrophosphohydrolase/dihydroneopterin aldolase (mutT/folB%2C fusion protein)	NUDIX domain-containing	SNP	synonymous	1407255	0	0	0	16.8	21.5	8
A	G	pc1712	PC_RS08200	NA	hypothetical protein	hypothetical protein	SNP	nonsynonymous	2075017	0	0	0	51.6	58.1	91.5
G	A	pc0249	PC_RS01210	recJ	single-stranded-DNA-specific exonuclease RecJ	single-stranded-DNA-specific exonuclease	SNP	synonymous	350746	0	0	0	0	21.1	80.4
G	A	pc0336	PC_RS09815	ppa	pseudo gene/hypothetical protein	NA	SNP	nonsynonymous	459876	0	0	0	0	8.5	0
T	C	pc1706	PC_RS08170	recF	DNA replication and repair protein RecF	DNA replication repair	SNP	synonymous	2070282	0	0	0	0	20.4	0
C	T						SNP	intergenic	1209644	0	0	0	0	2.3	0
A	G	pc1911	PC_RS09175	NA	hypothetical protein	hypothetical protein	SNP	potential promoter	2296909	0	0	0	0	2	0
G	A	pc0075	PC_RS00365	NA	hypothetical protein	hypothetical protein	SNP	nonsynonymous	133926	0	0	0	0	0	81.7
G	A	pc1735	PC_RS08310	yggS	YggS family pyridoxal phosphate enzyme	family pyridoxal phosphate-dependent enzyme	SNP	nonsynonymous	2100508	0	0	0	0	0	64
G	A	pc0488	PC_RS02380	NA	hypothetical protein	GNAT family N-acetyltransferase	SNP	potential promoter	626752	0	0	0	0	0	9.2
AT	A	pc1171	PC_RS05640	osmY	BON domain-containing protein	BON domain-containing	DEL	potential promoter	1419611	0	69.87	67.77	74.6	71.2	0
GT	G						DEL	intergenic	360250	0	0	10.33	16	10.3	26.6
GA	G	pc0879	PC_RS04240	NA	alpha/beta hydrolase	alpha beta hydrolase	DEL	frameshift	1083498	0	0	0	0	0	5.4
REPLICATE 2 - core replicate
Ref	Alt	Old locus tag	NCBI locus tag	Gene name	RefSeq Description	blastp (1E-03)	Structural variant type	Variant effect	Position	95 gen (%)	190 gen (%)	255 gen (%)	350 gen (%)	415 gen (%)	510 gen (%)
C	G	NA	NA	NA	hypothetical protein	NA	SNP	nonsynonymous	883489	69.53	0	0	0	0	0
T	C	pc1706	PC_RS08170	recF	DNA replication and repair protein RecF	DNA replication repair	SNP	synonymous	2070282	3.1	98.5	94.67	100	100	99.9			`
T	C	pc0464	PC_RS02255	NA	hypothetical protein	hypothetical protein	SNP	synonymous	596585	0	4.77	17.97	0	0	0
T	C	pc0575	PC_RS02750	NA	hypothetical protein	DUF1207 domain-containing	SNP	synonymous	730565	0	3.2	54.73	0	0	0
T	G	pc1962	NA	NA	hypothetical protein	NA	SNP	nonsynonymous	2363578	0	0	0	11.5	0	0
A	G	pc1240	PC_RS05975	glnA	glutamine synthetase	glutamine synthetase	SNP	nonsynonymous	1498671	0	0	0	0	15.6	36.8
C	T	pc1881	PC_RS09030	phoR	histidine kinase	sensor histidine kinase	SNP	nonsynonymous	2267351	0	0	0	0	38.7	49.5
A	G	pc0536	PC_RS02570	NA	hypothetical protein	conserved hypothetical membrane	SNP	nonsynonymous	690160	0	0	0	0	0	4.6
G	A	pc1223	PC_RS05890	NA	hypothetical protein	multispecies: hypothetical protein	SNP	nonsynonymous	1477693	0	0	0	0	0	28.5
A	G	pc1333	PC_RS06415	NA	ABC transporter ATP-binding protein	ABC transporter ATP-binding	SNP	nonsynonymous	1611964	0	0	0	0	0	46.2
C	T	pc1542	PC_RS07385	NA	hypothetical protein	hypothetical protein	SNP	nonsynonymous	1868212	0	0	0	0	0	4.4
CT	C						DEL	intergenic	1255767	0	0	0	9.3	0	0
AT	A	pc1171	PC_RS05640	osmY	BON domain-containing protein	BON domain-containing	DEL	potential promoter	1419611	0	0	0	45.5	29.2	0
REPLICATE 3
Ref	Alt	Old locus tag	NCBI locus tag	Gene name	RefSeq Description	blastp (1E-03)	Structural variant type	Variant effect	Position	190 gen (%)	255 gen (%)	415 gen (%)	510 gen (%)
G	A	pc0553	PC_RS02650	NA	hypothetical protein	HAD family phosphatase	SNP	nonsynonymous	709434	0	6.53	67	89.2
G	A	pc1039	PC_RS05010	NA	hypothetical protein	Conserved hypothetical membrane	SNP	nonsynonymous	1258636	0	8.47	0	0
T	C	pc1722	PC_RS08245	NA	hypothetical protein	Hemoglobin and hemoglobin-haptoglobin-binding A precursor	SNP	potential promoter	2085353	0	14.7	0	0
C	T	pc0862	PC_RS04155	NA	hypothetical protein	hypothetical protein	SNP	nonsynonymous	1064848	0	0	67.6	91.3
A	G	pc1120	PC_RS05410	corC	magnesium and cobalt efflux protein	NA	SNP	nonsynonymous	1366556	0	0	68.8	91.2
T	C	pc0475	PC_RS02315	NA	phosphocarrier protein HPr	Phosphocarrier HPr	SNP	synonymous	610811	0	0	0	5.9
A	G	pc0630	PC_RS03015	ypwA	carboxypeptidase M32	carboxypeptidase M32	SNP	nonsynonymous	791140	0	0	0	3.5
A	G	pc0888	PC_RS09900	NA	hypothetical protein	BTB POZ domain-containing	SNP	synonymous	1094782	0	0	0	3.1
G	A	pc0888	PC_RS09900	NA	hypothetical protein	BTB POZ domain-containing	SNP	synonymous	1094791	0	0	0	3.5
G	C	pc0888	PC_RS09900	NA	hypothetical protein	BTB POZ domain-containing	SNP	synonymous	1094794	0	0	0	3.3
T	C	pc1348	PC_RS06485	RNR1	ribonucleoside-diphosphate reductase subunit alpha	ribonucleoside-diphosphate reductase subunit alpha	SNP	nonsynonymous	1633539	0	0	0	3.1
A	G	pc1828	PC_RS08765	NA	hypothetical protein	Effector hopD2	SNP	synonymous	2208086	0	0	0	8.4
CA	C						DEL	intergenic	813719	0	3.17	0	0
GT	G	pc1630	PC_RS07800	cydA	cytochrome ubiquinol oxidase subunit I	cytochrome ubiquinol oxidase subunit I	DEL	frameshift	1973929	0	0	24.3	9
T	TG	pc0572	PC_RS02735	nuoN	NADH-quinone oxidoreductase subunit N	NADH-quinone oxidoreductase subunit N	INS	frameshift	727317	0	0	0	7
A	ATT	pc1628	PC_RS07790	NA	hypothetical protein	hypothetical protein	INS	frameshift	1972196	0	0	0	12.9
A	AAT	pc0607	PC_RS02910	NA	hypothetical protein	conserved membrane protein	INS	potential promoter	768728	0	0	0	4
REPLICATE 4 - core replicate
Ref	Alt	Old locus tag	NCBI locus tag	Gene name	RefSeq Description	blastp (1E-03)	Structural variant type	Variant effect	Position	190 gen (%)	255 gen (%)	350 gen (%)	415 gen (%)	510 gen (%)
C	T						SNP	intergenic	1989321	18.5	0	0	0	0
G	A	pc0207	PC_RS01015	fusA	elongation factor G	Elongation factor G	SNP	nonsynonymous	301748	0	2.25	0	0	0
G	A	pc0473	PC_RS02305	NA	hypothetical protein	SMI1 KNR4 family	SNP	nonsynonymous	609076	0	13.7	28.7	39	34.9
G	A	pc0654	PC_RS03140	ffh	signal recognition particle protein	signal recognition particle	SNP	nonsynonymous	823108	0	3.3	0	0	0
C	T	pc0764	PC_RS03665	rpsA	30S ribosomal protein S1	30S ribosomal S1	SNP	nonsynonymous	964604	0	26.97	74.8	59.4	66.1
C	T	pc0801	PC_RS03855	tpiA	triose-phosphate isomerase	triose-phosphate isomerase	SNP	nonsynonymous	1001858	0	6.77	0	0	0
A	G	pc1354	PC_RS06510	NA	hypothetical protein	F-box	SNP	nonsynonymous	1639113	0	5.03	0	0	0
G	A	pc1354	PC_RS06510	NA	hypothetical protein	F-box	SNP	nonsynonymous	1639119	0	4.83	0	0	0
C	T	pc1514	PC_RS07265	tkt	transketolase	transketolase	SNP	nonsynonymous	1832609	0	3.4	0	0	0
A	G	pc1565	NA	NA	hypothetical protein	NA	SNP	nonsynonymous	1899979	0	2.5	0	0	0
T	C	pc1565	NA	NA	hypothetical protein	NA	SNP	nonsynonymous	1900045	0	2.4	0	0	0
G	A	pc1596	PC_RS07650	glgA	glycogen synthase	glycogen synthase	SNP	nonsynonymous	1936434	0	7.27	0	0	0
T	C	pc1683	PC_RS08055	NA	hypothetical protein	NA	SNP	synonymous	2045958	0	10.67	0	0	0
T	C	pc1828	PC_RS08765	NA	hypothetical protein	Effector hopD2	SNP	nonsynonymous	2208441	0	10.63	0	0	0
A	G	pc1946	PC_RS09350	NA	hypothetical protein	F-box	SNP	nonsynonymous	2338356	0	3.1	0	0	0
C	T	pc1947	PC_RS09355	NA	hypothetical protein	hypothetical protein	SNP	synonymous	2338439	0	4.47	0	0	0
C	T	pc1947	PC_RS09355	NA	hypothetical protein	hypothetical protein	SNP	synonymous	2338448	0	3.97	0	0	0
T	C	pc1947	PC_RS09355	NA	hypothetical protein	hypothetical protein	SNP	nonsynonymous	2338455	0	3.13	0	0	0
T	C	pc1947	PC_RS09355	NA	hypothetical protein	hypothetical protein	SNP	synonymous	2338469	0	2.45	0	0	0
A	G	pc1998	PC_RS09585	rumA	RNA methyltransferase	class I SAM-dependent RNA methyltransferase	SNP	nonsynonymous	2405393	0	18.97	24.7	38.7	37.5
C	T	pc2004	PC_RS09610	NA	hypothetical protein	HAD family phosphatase	SNP	nonsynonymous	2410493	0	2.77	0	0	0
C	T	pc2012	PC_RS09655	ung	uracil-DNA glycosylase	uracil-DNA glycosylase	SNP	nonsynonymous	2415472	0	6.37	23	42	37.4
T	C	pc1995	PC_RS09570	recA	DNA recombination/repair protein RecA	recombinase	SNP	potential promoter	2401124	0	3.3	0	0	0
A	G	pc0381	PC_RS01865	ybaL	pseudo gene/hypothetical protein	NA	SNP	nonsynonymous	507424	0	0	10.5	0	0
T	C						SNP	intergenic	813092	0	0	2.7	0	0
C	G	pc1032	PC_RS04960	NA	hypothetical protein	BTB POZ domain-containing	SNP	synonymous	1242471	0	0	8.2	0	0
C	T	pc1081	PC_RS05210	yidC	membrane protein insertase YidC	membrane insertase	SNP	potential promoter	1313908	0	0	72.9	59.8	64.8
T	C	pc1255	PC_RS06050	NA	eukaryotic stearoyl-CoA 9-desaturase	acyl-desaturase	SNP	nonsynonymous	1517992	0	0	71.9	60.7	62.3
C	T						SNP	intergenic	1882423	0	0	2.1	0	0
T	C	pc1657	PC_RS07925	agcS2	transporter	sodium:alanine symporter family	SNP	nonsynonymous	2020185	0	0	15.4	9.8	0
A	G	pc1881	PC_RS09030	phoR	histidine kinase	sensor histidine kinase	SNP	nonsynonymous	2267384	0	0	3.4	0	0
T	C	pc1960	PC_RS09410	NA	hypothetical protein	serine protease	SNP	nonsynonymous	2361277	0	0	24.5	36.7	35.3
A	G	pc1969	PC_RS09445	NA	hypothetical protein	hypothetical protein	SNP	potential promoter	2372586	0	0	2.4	5.4	0
T	C	pc2001	NA	NA	hypothetical protein	NA	SNP	nonsynonymous	2408632	0	0	2.2	0	0
A	G	pc0468	PC_RS02275	dnaJ	molecular chaperone DnaJ	molecular chaperone	SNP	synonymous	601395	0	0	0	9.4	27.2
T	C	pc0901	PC_RS04345	htpX	peptidase	peptidase	SNP	synonymous	1113355	0	0	0	29.1	31.2
G	C	pc1048	PC_RS05050	rnr1	ribonuclease R	ribonuclease R	SNP	nonsynonymous	1268978	0	0	0	18.2	62.6
A	G	pc1151	PC_RS05545	NA	hypothetical protein	hypothetical protein	SNP	nonsynonymous	1401307	0	0	0	28.2	32
T	C	pc1982	PC_RS09505	NA	SAM-dependent methyltransferase	SAM-dependent methyltransferase	SNP	nonsynonymous	2386830	0	0	0	28.3	34.2
A	G	pc2011	PC_RS09650	NA	hypothetical protein	unknown protein	SNP	nonsynonymous	2414812	0	0	0	4.5	6.2
A	G	pc0339	PC_RS01660	rlmN1	50S rRNA methyltransferase	23S rRNA (adenine(2503)-C(2))-methyltransferase	SNP	potential promoter	462275	0	0	0	2.8	5.9
A	G						SNP	intergenic	821756	0	0	0	28.3	32.2
T	C	pc0173	PC_RS00850	NA	peptide transporter	tetratricopeptide repeat	SNP	synonymous	258469	0	0	0	0	2.2
T	C	pc0528	NA	NA	hypothetical protein	NA	SNP	nonsynonymous	682511	0	0	0	0	5
A	G	pc0551	PC_RS02640	bepE	multidrug efflux RND transporter permease subunit	multidrug efflux RND transporter permease subunit	SNP	nonsynonymous	706327	0	0	0	0	13.7
A	G	pc0765	PC_RS03670	lysC	aspartate kinase	aspartate kinase	SNP	potential promoter	965894	0	0	0	0	5.7
A	G	pc1102	PC_RS05320	asd	aspartate-semialdehyde dehydrogenase	aspartate-semialdehyde dehydrogenase	SNP	synonymous	1342367	0	0	0	0	3
A	C	pc1455	PC_RS10040	NA	hypothetical protein	hypothetical protein	SNP	synonymous	1752221	0	0	0	0	6.5
A	G	pc1754	PC_RS08400	mlaD	hypothetical protein	MCE family	SNP	synonymous	2122930	0	0	0	0	2.3
T	C	pc1790	PC_RS08580	NA	hypothetical protein	Conserved membrane	SNP	synonymous	2170036	0	0	0	0	4.7
T	C						SNP	intergenic	2359643	0	0	0	0	2.8
G	A	pc1960	PC_RS09410	NA	hypothetical protein	serine protease	SNP	nonsynonymous	2360840	0	0	0	0	2.5
T	C	pc1979	PC_RS09495	NA	hypothetical protein	unknown protein	SNP	nonsynonymous	2384281	0	0	0	0	6.1
A	G	pc1998	PC_RS09585	rumA	RNA methyltransferase	class I SAM-dependent RNA methyltransferase	SNP	nonsynonymous	2404613	0	0	0	0	5.9
C	T	pc2001	NA	NA	hypothetical protein	NA	SNP	nonsynonymous	2408324	0	0	0	0	4.6
A	G	pc2009	PC_RS09640	NA	hypothetical protein	hypothetical protein	SNP	nonsynonymous	2412718	0	0	0	0	2
A	G						SNP	intergenic	2438817	0	0	0	0	2.3
TA	T	pc0776	PC_RS03725	yqfU	YitT family protein	YitT family protein	DEL	frameshift	978885	35.4	0	0	0	0
A	AG	pc0311	PC_RS01505	rsmH	ribosomal RNA small subunit methyltransferase H	16S rRNA (cytosine(1402)-N(4))-methyltransferase	INS	frameshift	429038	0	8.03	0	0	0
T	TG	pc0861	PC_RS04150	NA	hypothetical protein	AAA family ATPase	INS	frameshift	1062838	0	3.33	20.3	25.2	30.6
A	AG	pc0622	PC_RS02980	dagA1	amino acid transporter	sodium:alanine symporter family	INS	frameshift	785062	0	0	13.9	23.5	25.7
CA	C	pc1081	PC_RS05210	yidC	membrane protein insertase YidC	membrane insertase	DEL	frameshift	1316408	0	0	2.3	0	0
GT	G	pc1194	PC_RS05755	NA	hypothetical protein	tetratricopeptide repeat	DEL	frameshift	1445362	0	0	19.1	25.6	0
GT	G	pc0386	PC_RS01890	NA	hypothetical protein	FHA domain-containing	DEL	frameshift	514062	0	0	0	18.1	0
GA	G	pc1120	PC_RS05410	corC	magnesium and cobalt efflux protein	NA	DEL	frameshift	1365472	0	0	0	42.9	0
T	TG						INS	intergenic	1248254	0	0	0	3.6	0
A	AG						INS	intergenic	989436	0	0	0	2	0
CT	C	pc0318	PC_RS09795	plsC	1-acyl-sn-glycerol-3-phosphate acyltransferase	1-acyl-sn-glycerol-3-phosphate acyltransferase	DEL	frameshift	437451	0	0	0	0	13
G	GT	pc1427	PC_RS06865	NA	hypothetical protein	Transposase (IS4 family)	INS	frameshift	1722743	0	0	0	0	4.7
GT	G	pc1957	PC_RS09395	NA	hypothetical protein	CHAT domain-containing	DEL	frameshift	2357100	0	0	0	0	2.8
REPLICATE 5
Ref	Alt	Old locus tag	NCBI locus tag	Gene name	RefSeq Description	blastp (1E-03)	Structural variant type	Variant effect	Position	255 gen (%)	415 gen (%)	510 gen (%)
C	T	pc0476	PC_RS02320	ptsI	phosphoenolpyruvate-protein phosphotransferase	phosphoenolpyruvate-phosphotransferase	SNP	nonsynonymous	611244	2.3	0	0
C	T	pc0476	PC_RS02320	ptsI	phosphoenolpyruvate-protein phosphotransferase	phosphoenolpyruvate-phosphotransferase	SNP	nonsynonymous	611866	15.1	0	22.3
A	T	pc0805	PC_RS03870	NA	hypothetical protein	hypothetical protein	SNP	nonsynonymous	1007371	39.3	0	35.8
C	T	pc0933	PC_RS04500	fbaB	fructose-bisphosphate aldolase	class I fructose-bisphosphate aldolase	SNP	nonsynonymous	1146219	2.45	0	0
G	A	pc1645	PC_RS07875	pknD	serine/threonine protein kinase	serine threonine-kinase	SNP	nonsynonymous	2002214	10.6	15.7	55.4
G	C	pc0341	PC_RS01680	NA	hypothetical protein	Sporulation RMD1	SNP	nonsynonymous	464711	0	63.7	15.6
G	A	pc1657	PC_RS07925	agcS2	transporter	sodium:alanine symporter family	SNP	nonsynonymous	2020227	0	4.8	0
A	G	NA	PC_RS03410	esiB	secretory immunoglobulin A-binding protein	sel1 repeat family	SNP	potential promoter	881943	0	5.2	0
C	T	pc0970	PC_RS04675	NA	hypothetical protein	hypothetical protein	SNP	synonymous	1185778	0	0	3
T	C	pc0970	PC_RS04675	NA	hypothetical protein	hypothetical protein	SNP	nonsynonymous	1185786	0	0	2.8
A	G	pc1861	PC_RS08925	NA	MFS transporter	MFS transporter	SNP	nonsynonymous	2246127	0	0	20.6
G	A	pc1881	PC_RS09030	phoR	histidine kinase	sensor histidine kinase	SNP	nonsynonymous	2267204	0	0	23.7
G	GC	pc1120	PC_RS05410	corC	magnesium and cobalt efflux protein	NA	INS	frameshift	1365528	74.3	68.1	91.2
TA	T	pc0099	PC_RS00480	NA	inorganic phosphate transporter	inorganic phosphate transporter	DEL	frameshift	161959	0	11.7	22.3
GA	G	pc0865	PC_RS04170	acn	aconitate hydratase	aconitate hydratase	DEL	frameshift	1067699	0	2.8	0
AT	A	pc1333	PC_RS06415	NA	ABC transporter ATP-binding protein	ABC transporter ATP-binding	DEL	frameshift	1612388	0	7.8	27.1
AT	A	pc1694	PC_RS08110	NA	hypothetical protein	hypothetical protein	DEL	frameshift	2056498	0	10.8	0
T	TG	NA	PC_RS03410	esiB	secretory immunoglobulin A-binding protein	sel1 repeat family	INS	potential promoter	881945	0	100	0
C	CA	pc1333	PC_RS06415	NA	ABC transporter ATP-binding protein	ABC transporter ATP-binding	INS	frameshift	1611651	0	0	22.3
A	AG	pcr08	PC_RS08510	NA	23S ribosomal RNA	NA	INS	frameshift	1881014	0	0	93.7
REPLICATE 6
Ref	Alt	Old locus tag	NCBI locus tag	Gene name	RefSeq Description	blastp (1E-03)	Structural variant type	Variant effect	Position	255 gen (%)	415 gen (%)	510 gen (%)
G	A	pc0273	PC_RS01330	radA	DNA repair protein RadA	DNA repair	SNP	nonsynonymous	385427	50.77	41.1	90.8
A	G	pc0666	PC_RS03195	rpmB	50S ribosomal protein L28	50S ribosomal L28	SNP	synonymous	832112	3.53	0	0
C	A	pc1256	PC_RS06055	ipgD	hypothetical protein	type III secretion system effector inositol phosphate phosphatase	SNP	nonsynonymous	1519755	2.1	0	0
A	C	pc1635	PC_RS07825	NA	hypothetical protein	hypothetical protein	SNP	nonsynonymous	1978711	4.67	0	0
G	C	pc1863	PC_RS08935	NA	hypothetical protein	hypothetical protein	SNP	nonsynonymous	2248330	2.1	0	0
C	T	pc0209	PC_RS01025	rpsL	30S ribosomal protein S12	30S ribosomal S12	SNP	nonsynonymous	303982	0	11.9	8.2
A	G	pc0418	PC_RS02040	rpsC	30S ribosomal protein S3	30S ribosomal S3	SNP	nonsynonymous	552475	0	18.3	88.8
A	G	pc0536	PC_RS02570	NA	hypothetical protein	Conserved hypothetical membrane	SNP	nonsynonymous	690242	0	9.5	48.1
T	C	pc0915	PC_RS04415	kefC	glutathione-regulated potassium-efflux system protein	potassium transporter	SNP	nonsynonymous	1128759	0	10.1	52
C	T	pc1333	PC_RS06415	NA	ABC transporter ATP-binding protein	ABC transporter ATP-binding	SNP	nonsynonymous	1612866	0	3	0
A	C	pc1333	PC_RS06415	NA	ABC transporter ATP-binding protein	ABC transporter ATP-binding	SNP	nonsynonymous	1612966	0	9.5	47.1
C	T	pc1587	NA	hldE	bifunctional protein	NA	SNP	nonsynonymous	1928871	0	8.9	0
A	G	pc1670	PC_RS07985	atpA1	ATP synthase subunit alpha	F0F1 ATP synthase subunit alpha	SNP	nonsynonymous	2033538	0	8.8	0
C	T	pc0474	PC_RS02310	hprK	HPr kinase/phosphorylase	HPr kinase phosphorylase	SNP	nonsynonymous	610507	0	0	35.5
A	G	pc0663	PC_RS03180	NA	hypothetical protein	DNA-directed RNA polymerase subunit omega	SNP	nonsynonymous	828665	0	0	3.1
AT	A	pc1038	PC_RS05005	NA	hypothetical protein	Conserved hypothetical membrane	DEL	frameshift	1254196	35.07	23.4	0
GA	G	pc1120	PC_RS05410	corC	magnesium and cobalt efflux protein	NA	DEL	frameshift	1365472	32.97	26.1	0
TA	T	pc0201	PC_RS00985	sctS	sctS family type III secretion system	NA	DEL	frameshift	704551	0	23.1	0
AT	A	pc1333	PC_RS06415	NA	ABC transporter ATP-binding protein	ABC transporter ATP-binding	DEL	frameshift	1612644	0	8.9	36.1
TA	T	pc1453	PC_RS06990	NA	toxin-antitoxin system HicB family antitoxin	type II toxin-antitoxin system family antitoxin	DEL	frameshift	1746982	0	15.1	0
AT	A	pc1863	PC_RS08935	NA	hypothetical protein	hypothetical protein	DEL	frameshift	2248382	0	38.5	8.1
AT	A						DEL	intergenic	886674	0	0	3.3
REPLICATE 7
Ref	Alt	Old locus tag	NCBI locus tag	Gene name	RefSeq Description	blastp (1E-03)	Structural variant type	Variant effect	Position	415 gen (%)	510 gen (%)
G	A	pc0273	PC_RS01330	radA	DNA repair protein RadA	DNA repair	SNP	nonsynonymous	385427	98.9	99.5
A	G	pc0594	PC_RS02845	infA	translation initiation factor IF-1	Translation initiation factor IF-1	SNP	nonsynonymous	753737	8.8	61.4
T	G	pc0621	PC_RS02975	xseA	exodeoxyribonuclease VII large subunit	exodeoxyribonuclease VII large subunit	SNP	nonsynonymous	784145	6.8	64.7
G	A	pc0862	PC_RS04155	NA	hypothetical protein	hypothetical protein	SNP	nonsynonymous	1064902	2.2	0
C	G	pc1668	PC_RS07975	atpD1	ATP synthase subunit beta	F0F1 ATP synthase subunit beta	SNP	nonsynonymous	2030889	89.7	34.3
A	G	pc1760	PC_RS08430	ligA	DNA ligase (NAD(+)) LigA	NAD-dependent DNA ligase	SNP	synonymous	2128001	2.2	0
G	A	pc0248	PC_RS01205	NA	putative RNA methyltransferase	putative 23S rRNA (uracil(1939)-C(5))-methyltransferase	SNP	potential promoter	347733	92.3	35.2
A	G						SNP	intergenic	360210	3.9	62
G	A	pc0358	PC_RS10245	NA	hypothetical protein	hypothetical protein	SNP	potential promoter	483843	2.7	0
A	G	NA	PC_RS03410	esiB	secretory immunoglobulin A-binding protein	sel1 repeat family	SNP	potential promoter	881943	3.7	0
A	T						SNP	intergenic	963091	2	0
A	T	pc1911	PC_RS09175	NA	hypothetical protein	hypothetical protein	SNP	potential promoter	2296907	5.2	0
A	G	pc1911	PC_RS09175	NA	hypothetical protein	hypothetical protein	SNP	potential promoter	2296909	5	0
A	G	pc0605	PC_RS02900	rpoC	DNA-directed RNA polymerase subunit beta'	DNA-directed RNA polymerase subunit beta	SNP	synonymous	764263	0	64.1
C	T	pc1308	PC_RS06290	pcnB	polynucleotide adenylyltransferase PcnB	Poly(A) polymerase	SNP	nonsynonymous	1586652	0	15.9
C	T	pc1628	PC_RS07790	NA	hypothetical protein	hypothetical protein	SNP	potential promoter	1971656	0	4.1
GC	G	pcr03	PC_RS05000	NA	16S ribosomal RNA	NA	DEL	frameshift	1252835	9.8	0
GA	G	pc1120	PC_RS05410	corC	magnesium and cobalt efflux protein	NA	DEL	frameshift	1365472	62.6	0
GC	G	pcr09	PC_RS08515	NA	16S ribosomal RNA	NA	DEL	frameshift	2156711	8.4	0
T	TG	NA	PC_RS03410	esiB	secretory immunoglobulin A-binding protein	sel1 repeat family	INS	potential promoter	881945	81.9	0
GC	G	pcr03	PC_RS05000	NA	16S ribosomal RNA	NA	DEL	frameshift	1251888	2.7	0
GC	G	pcr09	PC_RS08515	NA	16S ribosomal RNA	NA	DEL	frameshift	1883454	9.1	0
REPLICATE 8
Ref	Alt	Old locus tag	NCBI locus tag	Gene name	RefSeq Description	blastp (1E-03)	Structural variant type	Variant effect	Position	510 gen (%)
T	G	pc0536	PC_RS02570	NA	hypothetical protein	Conserved hypothetical membrane	SNP	nonsynonymous	690234	46.7
G	A	pc0644	PC_RS03085	rpsO	30S ribosomal protein S15	30S ribosomal S15	SNP	nonsynonymous	813539	96.4
A	G	pc0748	PC_RS03595	NA	hypothetical protein	hypothetical protein	SNP	synonymous	945030	94.2
G	GA	pc0734	PC_RS03530	NA	hypothetical protein	hypothetical protein	INS	frameshift	916814	85.4
GA	GA	pc0899	PC_RS04335	NA	hypothetical protein	hypothetical protein	DEL	frameshift	1112155	18.8
TA	T	pc1430	PC_RS06880	traC	type-IV secretion system protein TraC	type-IV secretion system	DEL	frameshift	1724072	86.8
REPLICATE 9
Ref	Alt	Old locus tag	NCBI locus tag	Gene name	RefSeq Description	blastp (1E-03)	Structural variant type	Variant effect	Position	510 gen (%)
G	A	pc0418	PC_RS02040	rpsC	30S ribosomal protein S3	30S ribosomal S3	SNP	nonsynonymous	552636	15.5
A	G	pc0536	PC_RS02570	NA	hypothetical protein	Conserved hypothetical membrane	SNP	nonsynonymous	689843	83.9
C	T	pc0881	PC_RS04250	NA	hypothetical protein	Conserved membrane	SNP	nonsynonymous	1085542	85.2
A	G	pc1187	PC_RS05720	NA	hypothetical protein	hypothetical protein	SNP	nonsynonymous	1437733	42.9
A	G	pc1196	NA	NA	hypothetical protein	NA	SNP	nonsynonymous	1449978	42.3
G	A	pc1374	PC_RS06590	NA	helicase	helicase	SNP	nonsynonymous	1666297	15.1
TG	T	pc1009	PC_RS04860	NA	hypothetical protein	hypothetical protein	DEL	frameshift	1222047	37.2
TA	T	pc1038	PC_RS05005	NA	hypothetical protein	Conserved hypothetical membrane	DEL	frameshift	1254785	2.1
REPLICATE 10
Ref	Alt	Old locus tag	NCBI locus tag	Gene name	RefSeq Description	blastp (1E-03)	Structural variant type	Variant effect	Position	415 gen (%)	510 gen (%)
G	A	pc1082	PC_RS05215	dnaA2	Chromosomal replication initiator protein DnaA 1	chromosomal replication initiator	SNP	nonsynonymous	1316590	99.5	100
G	A	pc1333	PC_RS06415	NA	ABC transporter ATP-binding protein	ABC transporter ATP-binding	SNP	nonsynonymous	1611317	10.2	59.7
T	C	pc1333	PC_RS06415	NA	ABC transporter ATP-binding protein	ABC transporter ATP-binding	SNP	nonsynonymous	1612335	2.5	0
A	G	pc0743	PC_RS03575	NA	hypothetical protein	BTB POZ domain-containing	SNP	nonsynonymous	940285	0	2.8
C	T	pc0743	PC_RS03575	NA	hypothetical protein	BTB POZ domain-containing	SNP	nonsynonymous	940418	0	2
A	T	pc1663	PC_RS07950	NA	o-succinylbenzoate synthase	o-succinylbenzoate synthase	SNP	potential promoter	2025182	0	15.8
C	T						SNP	intergenic	1401977	0	2
GA	G	pc1120	PC_RS05410	corC	magnesium and cobalt efflux protein	NA	DEL	frameshift	1365472	18.3	0
GT	G	pc1333	PC_RS06415	NA	ABC transporter ATP-binding protein	ABC transporter ATP-binding	DEL	frameshift	1611290	22.6	0
REPLICATE 11
Ref	Alt	Old locus tag	NCBI locus tag	Gene name	RefSeq Description	blastp (1E-03)	Structural variant type	Variant effect	Position	415 gen (%)	510 gen (%)
C	T	pc0133	PC_RS00645	NA	acylase	family hydrolase	SNP	nonsynonymous	204224	24.9	74.5
G	A	pc0273	PC_RS01330	radA	DNA repair protein RadA	DNA repair	SNP	nonsynonymous	385427	89.7	92.5
C	G	pc1668	PC_RS07975	atpD1	ATP synthase subunit beta	F0F1 ATP synthase subunit beta	SNP	nonsynonymous	2030889	62	0
C	T	pc1756	PC_RS08410	rpsI	30S ribosomal protein S9	30S ribosomal S9	SNP	nonsynonymous	2124205	2.4	0
G	A	pc0248	PC_RS01205	NA	putative RNA methyltransferase	putative 23S rRNA (uracil(1939)-C(5))-methyltransferase	SNP	potential promoter	347733	87.8	91.7
C	T	pc1628	PC_RS07790	NA	hypothetical protein	hypothetical protein	SNP	potential promoter	1971656	32.2	0
A	G	pc0030	PC_RS00150	groL1	molecular chaperone GroEL	chaperonin	SNP	synonymous	44724	0	10.6
T	A	pc0030	PC_RS00150	groL1	molecular chaperone GroEL	chaperonin	SNP	synonymous	44730	0	3.4
T	C	pc0030	PC_RS00150	groL1	molecular chaperone GroEL	chaperonin	SNP	nonsynonymous	44749	0	4.6
C	T	pc0634	PC_RS03035	acrA	hypothetical protein	membrane fusion multidrug efflux system	SNP	nonsynonymous	799346	0	12.3
C	T	pc1761	PC_RS08435	glgB	glycogen-branching enzyme	1,4-alpha-glucan branching	SNP	synonymous	2131787	0	2.8
GA	G	pc1120	PC_RS05410	corC	magnesium and cobalt efflux protein	NA	DEL	frameshift	1365472	62.3	0
AC	A	pc0024	PC_RS00115	TPX	thioredoxin peroxidase	Thioredoxin peroxidase	DEL	frameshift	35928	21.1	75
GC	G	pcr03	PC_RS05000	NA	16S ribosomal RNA	NA	DEL	frameshift	1252835	7.9	0
GC	G	pcr09	PC_RS08515	NA	16S ribosomal RNA	NA	DEL	frameshift	2156711	8.3	0
GC	G	pcr09	PC_RS08515	NA	16S ribosomal RNA	NA	DEL	frameshift	1883454	7.6	0
REPLICATE 12
Ref	Alt	Old locus tag	NCBI locus tag	Gene name	RefSeq Description	blastp (1E-03)	Structural variant type	Variant effect	Position	415 gen (%)	510 gen (%)
G	A	pc0565	PC_RS02700	nuoG	NADH dehydrogenase (quinone) subunit G	NADH dehydrogenase (quinone) subunit G	SNP	synonymous	720653	24.4	0
G	A	pc0862	PC_RS04155	NA	hypothetical protein	hypothetical protein	SNP	nonsynonymous	1064046	40.2	86.9
G	A	pc0915	PC_RS04415	kefC	glutathione-regulated potassium-efflux system protein	potassium transporter	SNP	nonsynonymous	1129129	12.9	42.8
G	A	pc1055	PC_RS05080	NA	hypothetical protein	family transporter	SNP	nonsynonymous	1277177	40.3	87.5
G	C	pc1310	PC_RS06300	dpm1	glycosyltransferase	Undecaprenyl-phosphate 4-deoxy-4-formamido-L-arabinose transferase	SNP	nonsynonymous	1588280	34.6	11.9
T	C	pc1467	PC_RS07045	NA	hypothetical protein	hypothetical protein	SNP	nonsynonymous	1764455	4.3	0
T	A	pc1645	PC_RS07875	pknD	serine/threonine protein kinase	serine threonine-kinase	SNP	nonsynonymous	1999818	33.1	10.8
A	G	pc0605	PC_RS02900	rpoC	DNA-directed RNA polymerase subunit beta'	DNA-directed RNA polymerase subunit beta	SNP	nonsynonymous	766232	0	2.3
T	TG	pc1333	PC_RS06415	NA	ABC transporter ATP-binding protein	ABC transporter ATP-binding	INS	frameshift	1612066	30.5	84.7
A	AG						INS	intergenic	2003764	31.3	80.6

## Sheet: MA Exp 20 °C
REPLICATE 1
Ref	Alt	Old locus tag	NCBI locus tag	Gene name	RefSeq Description	blastp (1E-03)	Structural variant type	Variant effect	Position	80 gen (%)	155 gen (%)	210gen (%)	340 gen (%)	420 gen (%)
C	T	pc1033	PC_RS09930	NA	hypothetical protein	BTB POZ domain-containing	SNP	nonsynonymous	1245319	0	3.5	0	0	0
G	A	pc0749	PC_RS03600	sctV	sctV family type III secretion system export apparatus protein	family type III secretion system export apparatus	SNP	synonymous	947141	0	0	0	7.9	0
G	A	pc0767	PC_RS03680	braB	branched-chain amino acid transport system II carrier protein	branched-chain amino acid transport system II carrier	SNP	nonsynonymous	970041	0	0	0	2.3	0
T	G	pc0926	PC_RS04465	NA	hypothetical protein	hypothetical protein	SNP	nonsynonymous	1140020	0	0	0	5.3	0
G	A	pc0095	PC_RS00460	nqrA	NADH:ubiquinone reductase (Na(+)-transporting) subunit A	Na(+)-translocating NADH-quinone reductase subunit A	SNP	synonymous	158001	0	0	0	0	4
A	G	pc0264	PC_RS09775	NA	hypothetical protein	hypothetical protein	SNP	synonymous	374549	0	0	0	0	46.9
A	G	pc0264	PC_RS09775	NA	hypothetical protein	hypothetical protein	SNP	synonymous	374552	0	0	0	0	46.2
G	C	pc0264	PC_RS09775	NA	hypothetical protein	hypothetical protein	SNP	synonymous	374555	0	0	0	0	46.9
A	G	pc0475	PC_RS02315	NA	phosphocarrier protein HPr	Phosphocarrier HPr	SNP	nonsynonymous	610863	0	0	0	0	49.4
A	G	pc0664	PC_RS03185	NA	hypothetical protein	conserved membrane-associated	SNP	synonymous	829409	0	0	0	0	51.6
T	A						SNP	intergenic	360204	0	0	0	0	11.8
A	G	NA	PC_RS03410	esiB	secretory immunoglobulin A-binding protein	sel1 repeat family	SNP	potential promoter	881943	0	0	0	0	4.4
T	A	NA	PC_RS03410	esiB	secretory immunoglobulin A-binding protein	sel1 repeat family	SNP	potential promoter	881945	0	0	0	0	4.4
REPLICATE 2
Ref	Alt	Old locus tag	NCBI locus tag	Gene name	RefSeq Description	blastp (1E-03)	Structural variant type	Variant effect	Position	80 gen (%)	155 gen (%)	210gen (%)	340 gen (%)	420 gen (%)
A	C						SNP	intergenic	1524087	0	0	0	99.9	100
A	T	pc1454	PC_RS10595	NA	hypothetical protein	hypothetical protein	SNP	potential promoter	1746991	0	0	0	7.5	27.2
REPLICATE 3
Ref	Alt	Old locus tag	NCBI locus tag	Gene name	RefSeq Description	blastp (1E-03)	Structural variant type	Variant effect	Position	155 gen (%)	210gen (%)	340 gen (%)	420 gen (%)
G	A			wapA	tRNA nuclease		SNP	nonsynonymous	653478	35.3	63.87	0	0
G	A	pc1197	PC_RS05770	NA	hypothetical protein	BTB POZ domain-containing	SNP	synonymous	1451953	47.43	38.57	0	0
A	G	pc1097	PC_RS05295	NA	hypothetical protein	NUDIX domain-containing	SNP	nonsynonymous	1338099	0	2.53	0	0
A	G	pc0264	PC_RS09775	NA	hypothetical protein	hypothetical protein	SNP	synonymous	374549	0	0	15.7	0
A	G	pc0264	PC_RS09775	NA	hypothetical protein	hypothetical protein	SNP	synonymous	374552	0	0	15.7	0
G	C	pc0264	PC_RS09775	NA	hypothetical protein	hypothetical protein	SNP	synonymous	374555	0	0	16.2	0
C	T	pc0264	PC_RS09775	NA	hypothetical protein	hypothetical protein	SNP	nonsynonymous	377170	0	0	20	0
A	G	pc0475	PC_RS02315	NA	phosphocarrier protein HPr	Phosphocarrier HPr	SNP	nonsynonymous	610863	0	0	29.4	0
C	T	pc0476	PC_RS02320	ptsI	phosphoenolpyruvate-protein phosphotransferase	phosphoenolpyruvate-phosphotransferase	SNP	nonsynonymous	611650	0	0	7	0
A	G	pc0664	PC_RS03185	NA	hypothetical protein	conserved membrane-associated	SNP	synonymous	829409	0	0	28.3	0
C	T	pc1308	PC_RS06290	pcnB	polynucleotide adenylyltransferase PcnB	Poly(A) polymerase	SNP	nonsynonymous	1586241	0	0	24.5	0
T	A						SNP	intergenic	360204	0	0	2.5	0
A	G	NA	PC_RS03410	esiB	secretory immunoglobulin A-binding protein	sel1 repeat family	SNP	potential promoter	881943	0	0	3.2	0
G	A	pc0749	PC_RS03600	sctV	sctV family type III secretion system export apparatus protein	family type III secretion system export apparatus	SNP	synonymous	947141	0	0	0	12.9
T	G	pc0926	PC_RS04465	NA	hypothetical protein	hypothetical protein	SNP	nonsynonymous	1140020	0	0	0	3.2
T	C	pc1113	PC_RS05375	NA	hypothetical protein	class I SAM-dependent methyltransferase	SNP	nonsynonymous	1354112	0	0	0	3.3
A	G	pc1516	PC_RS07275	NA	hypothetical protein	50S ribosome-binding GTPase family	SNP	synonymous	1836383	0	0	0	2
A	C	pc1641	PC_RS07855	uvrA2	excinuclease ABC subunit A	excinuclease ABC subunit	SNP	synonymous	1991041	0	0	0	91.6
AT	A	pc1660	PC_RS07940	fumC	class II fumarate hydratase	class II fumarate hydratase	DEL	frameshift	2023751	0	0	2	0

## Sheet: MA Exp 30 °C
REPLICATE 1
Ref	Alt	Old locus tag	New locus tag	Gene name	RefSeq Description	blastp (1E-03)	Structural variant type	Variant effect	Position	80 gen (%)	155 gen (%)	210gen (%)	340 gen (%)	420 gen (%)
G	C	pc0415	PC_RS02025	rplB	50S ribosomal protein L2	50S ribosomal L2	SNP	nonsynonymous	551266	0	0	2.73	0	0
T	C						SNP	intergenic	672298	0	0	5.03	0	0
A	G	pc1247	PC_RS06010	murC	UDP-N-acetylmuramate-alanine ligase	UDP-N-acetylmuramate-L-alanine ligase	SNP	synonymous	1509978	0	0	6.17	0	0
G	A	pc1267	PC_RS06115	pgpH	HDIG domain-containing protein	HDIG domain-containing	SNP	nonsynonymous	1534652	0	0	0	100	100
T	C	pc1591	PC_RS07620	rpsR	30S ribosomal protein S18	30S ribosomal S18	SNP	nonsynonymous	1931718	0	0	0	9.1	0
G	A	NA	NA	NA	hypothetical protein	NA	SNP	nonsynonymous	657659	0	0	0	6.5	0
A	G	pc0135	PC_RS00655	NA	hypothetical protein	hypothetical protein	SNP	nonsynonymous	207456	0	0	0	0	57.9
GA	G	pc0655	PC_RS03145	rpsP	30S ribosomal protein S16	30S ribosomal S16	DEL	frameshift	823419	66.8	51.5	67.1	0	0
AG	A	pc0795	PC_RS03825	NA	hypothetical protein	conserved membrane	DEL	frameshift	997305	0	0	0	0	17.7
REPLICATE 2
Ref	Alt	Old locus tag	New locus tag	Gene name	RefSeq Description	blastp (1E-03)	Structural variant type	Variant effect	Position	155 gen (%)	210gen (%)	340 gen (%)	420 gen (%)
A	G	pc0390	PC_RS01910	bamD	outer membrane protein assembly factor	outer membrane assembly factor	SNP	nonsynonymous	524607	35.2	8.03	0	0
A	C	pc1397	PC_RS06720	sctN	EscN/sctN/HrcN family type III secretion system ATPase	flagellar export ATPase	SNP	nonsynonymous	1694967	25.17	10.13	0	0
T	C						SNP	intergenic	2009039	95.47	96.13	0	0
A	T	pc1993	PC_RS09560	NA	hypothetical protein	BTB POZ domain-containing	SNP	nonsynonymous	2400257	4.93	0	0	0
T	C	pc0648	PC_RS03105	tadA	tRNA-specific adenosine deaminase	nucleoside deaminase	SNP	synonymous	817173	0	11.67	0	0
T	A	pc0346	PC_RS01700	asnS	asparagine-tRNA ligase	asparagine-tRNA ligase	SNP	synonymous	470490	0	0	59.3	0
T	C	pc1666	PC_RS07965	NA	hypothetical protein	BTB POZ domain-containing	SNP	synonymous	2029327	0	0	100	100
A	G	pc0709	PC_RS03410	esiB	secretory immunoglobulin A-binding protein	sel1 repeat family	SNP	potential promoter	881943	0	0	2.7	0
C	T						SNP	intergenic	52842	0	0	0	3.1
C	T	pc0053	NA	ycf3	Photosystem I assembly protein Ycf3	NA	SNP	nonsynonymous	97705	0	0	0	8.3
T	A	pc0346	PC_RS01700	asnS	asparagine-tRNA ligase	asparagine-tRNA ligase	SNP	synonymous	470490	0	0	0	75.9
A	G	pc1377	PC_RS06620	clpX	ATP-dependent Clp protease ATP-binding subunit ClpX	ATP-dependent Clp protease ATP-binding subunit	SNP	nonsynonymous	1672987	0	0	0	4.8
C	A	pc1575	NA	NA	hypothetical protein	NA	SNP	nonsynonymous	1915797	0	0	0	3.1
T	C	pc1575	NA	NA	hypothetical protein	NA	SNP	synonymous	1915801	0	0	0	3.8
C	A	pc1575	NA	NA	hypothetical protein	NA	SNP	nonsynonymous	1915851	0	0	0	4.4
G	C	pc1575	NA	NA	hypothetical protein	NA	SNP	nonsynonymous	1915855	0	0	0	4.2
A	G	pc1575	NA	NA	hypothetical protein	NA	SNP	synonymous	1915858	0	0	0	4.1
G	A	pc1575	NA	NA	hypothetical protein	NA	SNP	synonymous	1915861	0	0	0	4.5
T	A	pc1575	NA	NA	hypothetical protein	NA	SNP	nonsynonymous	1915864	0	0	0	4.2
REPLICATE 3
Ref	Alt	Old locus tag	New locus tag	Gene name	RefSeq Description	blastp (1E-03)	Structural variant type	Variant effect	Position	155 gen (%)	210gen (%)	340 gen (%)	420 gen (%)
C	G	pc1589	PC_RS07610	ispE	4-(cytidine 5'-diphospho)-2-C-methyl-D-erythritol kinase	4-(cytidine 5 -diphospho)-2-C-methyl-D-erythritol kinase	SNP	nonsynonymous	1930247	4.23	0	0	0
T	C	pc0750	PC_RS03605	sctU	sctU family type III secretion system export apparatus protein	family type III secretion system export apparatus switch	SNP	synonymous	947778	0	2.35	0	0
G	A	pc1704	PC_RS08160	NA	hypothetical protein	multispecies: family transcriptional regulator	SNP	nonsynonymous	2066611	0	0	100	99.9
G	A						SNP	intergenic	658459	0	0	97.1	92.2
T	C						SNP	intergenic	1379612	0	0	5.8	7
G	T	pc0231	PC_RS01120	argS	arginine-tRNA ligase	arginine-tRNA ligase	SNP	nonsynonymous	327882	0	0	0	16.9
A	C	pc1552	PC_RS07430	NA	hypothetical protein	hypothetical protein	SNP	nonsynonymous	1878632	0	0	0	14.6
